# Supplementary material for: Generalized reliability based on distances
Source: Biometrics. 2020 May 8;77(1):258–70. doi: 10.1111/biom.13287 (PMC7984087; doi:10.1111/biom.13287)
Supplement: Supplementary file 2 [file BIOM-77-258-s001.zip]

Archive with 4 entries (4 files):
- dt2v3.rda
- __MACOSX/._dt2v3.rda
- README.html
- __MACOSX/._README.html
